# Supplementary material for: The Current Status of Uptake of European BSS Directive (2013/59/Euratom) Requirements – Results of a Pilot Survey in European Radiology Departments with a Focus on Clinical Audit
Source: Insights Imaging. 2019 May 9;10:50. doi: 10.1186/s13244-019-0734-6 (PMC6509314; doi:10.1186/s13244-019-0734-6)
Supplement: Supplementary file 1 — Pilot Survey on uptake of European BSS Directive (2013/59 Euratom) requirements with particular focus on clinical audit in European radiology departments. (XLSX 17 kb) [file 13244_2019_734_MOESM1_ESM.xlsx]

## Sheet: Tabelle1
TABLE 2
Pilot Survey on uptake of European BSS Directive (2013/59 Euratom) requirements with particular focus on clinical audit in European radiology departments
Questions	Has this requirement been implemented in your department?							Does your department have a programme in place to audit this requirement?									Is a regular re-audit carried out or planned?
	Yes	No	For some, not all	In development	N/A	Answered	Skipped	Yes	No	For some, not all			In development	N/A	Answered	Skipped	Yes	No	For some, not all			In development	N/A	Answered	Skipped
Does your department have a process of clinical audit in place to evaluate local radiation practice and procedures as set out in the BSSD?	54 (81.82%)	5 (7.58%)		7 (10.61%)		66	0
Dose limits for apprentices or students (16-18 years) attending the department for the Eye	18 (28.57%)	30 (47.62%)		15 (23.81%)		63	3	9 (20.00%)	25 (55.56%)				11 (24.44%)		45	21	12 (26.09%)	27 (58.70%)				7 (15.22%)		46	20
Dose limits for apprentices or students (16-18 years) attending the department for the Skin	18 (29.03%)	29 (46.77%)		15 (24.19%)		62	4	10 (21.74%)	25 (54.35%)				11 (23.91%)		46	20	12 (25.53%)	28 (59.57%)				7 (14.89%)		47	19
Categorisation recommendations for exposed workers	51 (82.26%)	9 (14.52%)		2 (3.23%)		62	4	48 (85.71%)	7 (12.50%)				1 (1.79%)		56	10	45 (81.82%)	8 (14.55%)				2 (3.64%)		55	11
Radiation Protection policies and dose limits for pregnant workers	61 (98.39%)	1 (1.61%)		0		62	4	49 (79.03%)	10 (16.13%)				3 (4.84%)		62	4	48 (77.42%)	11 (17.74%)				3 (4.84%)		62	4
Radiation Protection policies and dose limits for breastfeeding workers	54 (87.10%)	7 (11.29%)		1 (1.61%)		62	4	46 (74.19%)	14 (22.58%)				2 (3.23%)		62	4	48 (77.42%)	11 (17.74%)				3 (4.84%)		62	4
Justification processes / policies for all practices involving medical ionising radiation exposure	48 (77.42%)	0	12 (19.35%)	2 (3.23%)		62	4	39 (63.93%)	6 (9.84%)	13 (21.31%)			3 (4.92%)		61	5	40 (65.57%)	8 (13.11%)	11 (18.03%)			2 (3.28%)		61	5
Written departmental protocol for identifying individuals responsible for the justification process	51 (82.26%)	6 (9.68%)		5 (8.06%)		62	4	48 (85.71%)	4 (7.14%)				4 (7.14%)		56	10	46 (80.70%)	7 (12.28%)				4 (7.02%)		57	9
Written protocol in place where justification is delegated (to non-radiologists)	22 (37.29%)	12 (20.34%)		4 (6.78%)	21 (35.59%)	60	6	18 (56.25%)	10 (31.25%)				4 (12.50%)		33	33	19 (59.38%)	9 (28.13%)				4 (12.50%)		32	34
Appropriate training documented where justification is delegated (to non-radiologists)	18 (30.51%)	13 (22.03%)		7 (11.86%)	21 (35.59%)	60	6	14 (43.75%)	9 (28.13%)				9 (28.13%)		33	33	19 (59.38%)	9 (28.13%)				4 (12.50%)		32	34
Justification of all radiodiagnostic examinations in your department in advance of being performed	39 (65.00%)	6 (10.00%)	15 (25.00%)	0		60	6	29 (55.77%)	16 (30.77%)	7 (13.46%)					52	14	32 (61.54%)	17 (32.69%)				3 (5.77%)		52	14
Established, written mechanism (on request form) to allow pre-justification discussion to occur with the referrer	25 (41.67%)	23 (38.33%)		12 (20.00%)		60	6	19 (55.88%)	10 (29.41%)				5 (14.71%)		34	32	20 (57.14%)	10 (28.57%)				5 (14.29%)		35	31
Availability of fluoroscopy equipment to record and inform the practitioner of parameters involved in assessing patient dose	47 (85.45%)	7 (12.73%)		1 (1.82%)		55	11	32 (66.67%)	12 (25.00%)				4 (8.33%)		48	18	51 (86.44%)	2 (3.39%)				6 (10.17%)		59	7
Availability of CT equipment to record and inform the practitioner of parameters involved in assessing patient dose	60 (100.00%)	0		0		60	6	55 (93.22%)	2 (3.39%)				2 (3.39%)		59	7	51 (86.44%)	2 (3.39%)				6 (10.17%)		59	7
Recording and analysis of events involving accidental or unintentional radiation exposure	54 (90.00%)	2 (3.33%)		4 (6.67%)		60	6	49 (85.96%)	3 (5.26%)				5 (8.77%)		57	9	45 (78.95%)	5 (8.77%)				7 (12.28%)		57	9
Policy to confirm and document the non-pregnancy status of individuals undergoing ionising medical exposure	59 (98.33%)	1 (1.67%)		0		60	6	54 (91.53%)	5 (8.47%)				0		59	7	53 (89.83%)	4 (6.78%)				2 (3.39%)		59	7
Departmental policy meeting BSSD dose limits relating to occupational radiation exposure for the Eye	34 (57.63%)	17 (28.81%)		8 (13.56%)		59	7	35 (70.00%)	9 (18.00%)				6 (12.00%)		50	16	39 (76.47%)	4 (7.84%)				8 (15.69%)		51	15
Departmental policy meeting BSSD dose limits relating to occupational radiation exposure for the Skin	44 (73.33%)	9 (15.00%)		7 (11.67%)		60	6	39 (79.59%)	3 (6.12%9				7 (14.29%)		49	17	39 (76.47%)	4 (7.84%)				8 (15.69%)		51	15
Mechanism to ensure that the patient (or their representative) is provided with adequate information (risk/benefit), where applicable, prior to medical ionising radiation exposure	Has this requirement been implemented in your department?							How is this achieved?								Does your department have a programme in place to audit this requirement?					Is a regular re-audit carried out or planned?
	Yes	No		In development		Answered	Skipped	Direction to information section on departmental website	Pre-procedural information sheet mailed/emailed		Pre-procedural consultation (radiologist or radiographer)		Other	Answered	Skipped	Yes	No	In development	Answered	Skipped	Yes	No	In development	Answered	Skipped
	46 (76.67%)	3 (5.00%)		11 (18.33%)		60	6	3 (6.25%)	13 (27.08%)		29 (60.42%)		3 (6.25%)	48	18	20 (41.67%)	16 (33.33%)	12 (25.00%)	48	18	19 (39.58%)	16 (33.33%)	13 (27.08%)	48	18
Availability of medical physics expert for input and advice for all high dose radiodiagnostic examinations (interventional radiology and CT)?	Has this requirement been implemented in your department?							Does your department have a programme in place to audit this requirement?					Is a regular re-audit carried out or planned?
	Yes	No		In development		Answered	Skipped	Yes	No	some of the time	Answered	Skipped	Yes	No	In development			Answered	Skipped
	58 (96.67%)	1 (1.67%)		1 (1.67%)		60	6	43 (79.63%)	9 (16.67%)	2 (3.70%)	54	12	43 (71.67%)	10 (16.67%)	7 (11.67%)			60	6
